# Supplementary material for: COVID-19 Clinical Profiles and Fatality Rates in Hospitalized Patients Reveal Case Aggravation and Selective Co-Infection by Limited Gram-Negative Bacteria
Source: Int J Environ Res Public Health. 2022 Apr 26;19(9):5270. doi: 10.3390/ijerph19095270 (PMC9101447; doi:10.3390/ijerph19095270)
Supplement: Supplementary file 1 [file ijerph-19-05270-s001.zip]

Archive with 1 entries (1 files):
- ijerph-1656560-supplementary.pdf
